# Supplementary material for: Interventions to improve well-being among children and youth aged 6–17 years during the COVID-19 pandemic: a systematic review
Source: BMC Med. 2023 Apr 3;21:131. doi: 10.1186/s12916-023-02828-4 (PMC10069351; doi:10.1186/s12916-023-02828-4)
Supplement: Supplementary file 2 — Additional file 2: Data abstracted from included studies. [file 12916_2023_2828_MOESM2_ESM.xlsx]

## Sheet: Study Data Table
Author	Group	T0	Scale	Measure	SD	N	T1	Scale	Measure	SD	N	T2	Scale	Measure	SD	N
Cataldi	Control-Y		BMI	22.48	2.2	15	Immediately	BMI	22.45	2.12	15
			Waist circumference (cm)	74.87	7.59			Waist circumference (cm)	74.9	7.53
			Squat test (rep)	28.89	2.4			Squat test (rep)	29.4	2.56
			Push-up test (rep)	9.13	4.2			Push-up test (rep)	9.53	4.34
			Lunge test (rep)	31.13	5.4			Lunge test (rep)	31.4	6.07
			Shuttle run (rep)	7.87	2.39			Shuttle run (rep)	8.07	2.59
			RESE Negative	24.27	4.86			RESE Negative	24.47	4.77
			RESE Positive	23.4	4.4			RESE Positive	23	3.93
	Intervention-Y		BMI	22.64	2.65	15	Immediately	BMI	22.13	2.58	15
			Waist circumference (cm)	75.97	8.8			Waist circumference (cm)	74.27	8.46
			Squat test (rep)	28.47	2.36			Squat test (rep)	35.13	2.88
			Push-up test (rep)	8.93	4.43			Push-up test (rep)	12.8	5.89
			Lunge test (rep)	31.13	4.61			Lunge test (rep)	38.2	4.11
			Shuttle run (rep)	8.4	2.47			Shuttle run (rep)	10.6	2.59
			RESE Negative	24.13	4.7			RESE Negative	32.33	6.12
			RESE Positive	25.47	4.91			RESE Positive	30.6	3.77
Chen	Control-Y		SAS	67.7	8.2	34	1 month	SAS	50.8	8.9	34
			PANAS (positive effect)	27.2	8.4			PANAS (positive effect)	29.2	8.1
			PANAS (negative effect)	24.1	6.7			PANAS (negative effect)	22.3	6.3
			PWBS	7.8	2.3			PWBS	8.3	2.7
	Intervention-Y		SAS	66.8	8.1	35	1 month	SAS	50.8	9.3	35
			PANAS (positive effect)	27.3	7.3			PANAS (positive effect)	32.7	6.1
			PANAS (negative effect)	24.5	5.9			PANAS (negative effect)	19.5	4.2
			PWBS	7.6	2			PWBS	9.5	1.9
Choi	Control-Y						Immediately	Cycloplegic spherical equivalent refraction (D)	-2.99	1.06	56
								AL	Not reported	Not reported
	Intervention-Y						Immediately	Cycloplegic spherical equivalent refraction (D)	-4.02	1.47	115
								AL	-0.34	Not reported
Cruwys	Control-Y						12 months	Revised UCLA-20 item scale	Did not differ	Did not differ	75
								DASS-21	10.8	8.3
								The Short Warwick Edinburgh Mental Wellbeing Scale	21.59	4.32
	Intervention-Y						12 months	Revised UCLA-20 item scale	Did not differ	Did not differ	99
								DASS-21	13.25	9.34
								The Short Warwick Edinburgh Mental Wellbeing Scale	20.1	3.33
Ding	Control-Y		SAS	63.39	9.77	71	8 weeks	SAS	60.37	9.65	71
			SDS	62.3	8.61			SDS	58.51	9.63
			PSQI	8.99	3			PSQI	7.37	3.14
	Intervention-Y		SAS	62.49	9.33	70	8 weeks	SAS	55	10.49	70
			SDS	60.6	7.61			SDS	53.83	9.52
			PSQI	Not given	Not given			PSQI	Not given	Not reported
Gadari	Control-Y		Wheeler and Ladd's social self-efficacy questionnaire	58.2	13.17	37	Immediately	Wheeler and Ladd's social self-efficacy questionnaire	58.51	12.88	37	1 month	Wheeler and Ladd's social self-efficacy questionnaire	58.7	12.76	37
	Intervention-Y		Wheeler and Ladd's social self-efficacy questionnaire	55	12.49	40	Immediately	Wheeler and Ladd's social self-efficacy questionnaire	81.67	7.03	40	1 month	Wheeler and Ladd's social self-efficacy questionnaire	81.25	7.06	40
Gulesci	Control-Y							BOYS Any violence (last three months)	0.515	0.502	300
								BOYS Income (last month)	441.278	782.309
								BOYS Soft Skills	0.027	Not reported
								GIRLS Any violence (last three months)	0.5	0.502
								GIRLS Income (last month)	993	719.834
								GIRLS Soft Skills	-0.019	Not reported
	Intervention-Y							BOYS/GIRLS Any violence (last three months)	0.072	0.049	300
								BOYS/GIRLS Income (last month)	-79.072	100.555
								BOYS/GIRLS Soft Skills	0.073	0.065
								GIRLS Any violence (last three months)	-0.168	0.065
								GIRLS Income (last month)	198.477	121.704
								GIRLS Soft Skills	-0.037	0.084
Lee	Control-Y		BMI	22.7	4.01	24	Immediately	BMI	22.95	3.93	24
			Body Fat (%)	26.97	9.82			Body Fat (%)	27.66	10.07
			Muscle Mass (kg)	24.46	4.53			Muscle Mass (kg)	24.55	4.45
	Intervention-Y		BMI	22.04	2.25	24	Immediately	BMI	22.19	2.4	24
			Body Fat (%)	25.99	8.25			Body Fat (%)	26.1	8.1
			Muscle Mass (kg)	23.52	3.68			Muscle Mass (kg)	24	3.74
Liu	Control-Y		Total Internet Addiction Score	68.61	8.93	61	Immediately	Total Internet Addiction Score	65.93	9.74	61
			Positive Coping	27.39	9.05			Positive Coping	28.41	8.89
			Negative Coping	25.49	8.96			Negative Coping	23.97	9.1
			Anxiety	64.8	9.63			Anxiety	61.57	9.64
			Depression	64.48	7.16			Depression	60.48	8.8
	Intervention-Y		Total Internet Addiction Score	68.61	7.05	60	Immediately	Total Internet Addiction Score	58.48	6.96	60
			Positive Coping	28.32	7.75			Positive Coping	23.2	7.78
			Negative Coping	24.68	6.74			Negative Coping	20.45	7.56
			Anxiety	63.58	9.45			Anxiety	56.45	10.41
			Depression	62.17	7.06			Depression	55.22	9.26
Malboeuf-Hurtubise (a)	Intervention 1 - Y (Emotion-based drawing group)		Anxiety	3.71	1.48	14	1 week	Anxiety	3.5	1.7	14
			Depression	2.46	1.71			Depression	2.07	1.49
			Inattention	1.38	1.32			Inattention	1.23	1.23
			Hyperactivity	2.21	1.25			Hyperactivity	1.78	1.57
			Mindfulness	2.27	0.83			Mindfulness	1.57	0.83
	Intervention 2-Y (Mandala drawing group)		Anxiety	3.25	2.05	8	1 week	Anxiety	2.87	0.83	8
			Depression	2.62	1.84			Depression	2.62	1.5
			Inattention	1.75	1.83			Inattention	2.21	1.24
			Hyperactivity	1.37	1.4			Hyperactivity	2	1.3
			Mindfulness	2.3	0.81			Mindfulness	2.03	0.77
Malboeuf-Hurtubise (b)	Intervention 1 - Y (MBI Group)		BPN Satisfaction	10.43	3.05	16	1 week	BPN Satisfaction	11.64	2.57	16
			BASC	4.3	2.56			BASC	5	2.41
	Intervention 2 - Y (P4C Group-Y)		BPN Satisfaction	9.73	2.08	21	1 week	BPN Satisfaction	9.38	2.18	21
			BASC	5.21	2.09			BASC	3.87	2.04
Mesurado	Control-Y		Joy	2.7	0.42	111	1 week	Joy	2.66	0.45	111
			Gratitude	2.76	0.32			Gratitude	2.71	0.37
			Serenity	2.52	0.46			Serenity	2.57	0.45
			Personal satisfaction	2.63	0.56			Personal satisfaction	2.6	0.57
			Sympathy	2.39	0.52			Sympathy	2.54	0.51
			PB towards strangers	3.21	0.76			PB towards strangers	3.52	0.84
	Intervention-Y		Joy	2.66	0.38	100	1 week	Joy	2.79	0.31	100
			Gratitude	2.78	0.31			Gratitude	2.84	0.32
			Serenity	2.55	0.39			Serenity	2.73	0.39
			Personal satisfaction	2.71	0.44			Personal satisfaction	2.78	0.4
			Sympathy	2.3	0.55			Sympathy	2.6	0.46
			PB towards strangers	3.21	0.68			PB towards strangers	3.93	0.92
Sarti	Control 1- Y (Normotypical)						Immediately	Support	4.02	0.9	17
								Respect	3.71	0.9
								Loneliness	4.02	0.8
								Belonging	3.9	0.9
								Engagement	3.29	0.9
								Skills	3.35	0.7
								Learning	3.53	0.7
								Self-worth	3.37	0.9
								Optimism	3.49	0.9
								Life satisfaction	3.98	0.8
								Positive Feelings	3.73	0.7
								Negative feelingsd	4.06	0.7
	Control 2- Y (No telerehabilitation)						Immediately	Support	4.69	0.4	17
								Respect	4.39	0.9
								Loneliness	3.98	0.8
								Belonging	4.33	0.9
								Engagement	3.82	0.7
								Skills	3.61	1
								Learning	3.63	0.8
								Self-worth	3.82	0.7
								Optimism	4.2	0.8
								Life satisfaction	3.74	1
								Positive Feelings	4.16	1
								Negative feelingsd	3.8	1
	Intervention - Y (Telerehabilitation)						Immediately	Support	4.73	0.3	17
								Respect	4.33	0.7
								Loneliness	3.51	0.8
								Belonging	4.37	0.9
								Engagement	3.57	0.9
								Skills	3.86	0.8
								Learning	4.39	0.7
								Self-worth	3.67	1
								Optimism	3.9	0.9
								Life satisfaction	3.61	1.2
								Positive Feelings	3.88	1.1
								Negative feelingsd	3.31	1.3
Schleider	Control-Y		Beck Hopelessness Scale 4-item version	1.71	0.76	818	Immediately	Beck Hopelessness Scale 4-item version	1.36	0.75	818	3 months	Beck Hopelessness Scale 4-item version	1.51	0.82	818
			State Hope Scale	3.88	1.39			State Hope Scale	5.26	1.52			State Hope Scale	4.89	1.64
			CDI-SF	14.31	4.12			CDI-SF	Not reported	Not reported			CDI-SF	12.57	4.97
			COVID-19 Trauma symptoms	2.8	0.65			COVID-19 Trauma symptoms	Not reported	Not reported			COVID-19 Trauma symptoms	2.83	0.63
			Generalized Anxiety Disorder-7	3.01	0.73			Generalized Anxiety Disorder-7	Not reported	Not reported			Generalized Anxiety Disorder-7	2.78	0.79
			Dietary Restriction Screener	0.66	0.43			Dietary Restriction Screener	Not reported	Not reported			Dietary Restriction Screener	0.63	0.43
	Intervention 1 -Y (Project ABC: BA-SSI)		Beck Hopelessness Scale 4-item version	1.72	0.77	821	Immediately	Beck Hopelessness Scale 4-item version	1.22	0.73	821	3 months	Beck Hopelessness Scale 4-item version	1.37	0.8	821
			State Hope Scale	3.93	1.4			State Hope Scale	5.68	1.43			State Hope Scale	5.06	1.63
			CDI-SF	14.15	4.06			CDI-SF	Not reported	Not reported			CDI-SF	11.47	5.04
			COVID-19 Trauma symptoms	2.75	0.66			COVID-19 Trauma symptoms	Not reported	Not reported			COVID-19 Trauma symptoms	2.73	0.64
			Generalized Anxiety Disorder-7	2.96	0.76			Generalized Anxiety Disorder-7	Not reported	Not reported			Generalized Anxiety Disorder-7	2.73	0.82
			Dietary Restriction Screener	0.69	0.41			Dietary Restriction Screener	Not reported	Not reported			Dietary Restriction Screener	0.57	0.43
	Intervention 2 -Y (Project Personality: GM-SSI)		Beck Hopelessness Scale 4-item version	1.72	0.76	813	Immediately	Beck Hopelessness Scale 4-item version	1.21	0.72	813	3 months	Beck Hopelessness Scale 4-item version	1.39	0.83	813
			State Hope Scale	3.96	1.44			State Hope Scale	5.5	1.48			State Hope Scale	5.17	1.65
			CDI-SF	14.22	4.13			CDI-SF	Not reported	Not reported			CDI-SF	11.58	5.08
			COVID-19 Trauma symptoms	2.82	0.64			COVID-19 Trauma symptoms	Not reported	Not reported			COVID-19 Trauma symptoms	2.76	0.66
			Generalized Anxiety Disorder-7	3	0.74			Generalized Anxiety Disorder-7	Not reported	Not reported			Generalized Anxiety Disorder-7	2.68	0.81
			Dietary Restriction Screener	0.68	0.42			Dietary Restriction Screener	Not reported	Not reported			Dietary Restriction Screener	0.6	0.42
Shao	Control-Y		10 factors 90 items rated on a 5-point scale	Not given	Not given		Immediately	10 factors 90 items rated on a 5-point scale	Not given	Not given
			5 items rated on a 1-7 point scale	1.97	0.42	30		5 items rated on a 1-7 point scale	2.93	0.38	30
			16 items rated on a 5-point scale (0-4)	3	0.2			16 items rated on a 5-point scale (0-4)	2.99	0.2
			5 dimensions (emotional control positive cognition goal concentration, family support, interpersonal assistance); 27 items	1.98	0.17			5 dimensions (emotional control positive cognition goal concentration, family support, interpersonal assistance); 27 items	2.48	0.27
			Goal concentration	2.01	0.39			Goal concentration	2.43	0.53
			Family support	2.09	0.38			Family support	2.4	0.48
			Positive cognition	2.04	0.41			Positive cognition	2.42	0.48
			Emotional control	1.98	0.41			Emotional control	2.49	0.48
			Interpersonal Assistance	1.84	0.31			Interpersonal Assistance	2.69	0.38
	Intervention-Y		10 factors 90 items rated on a 5-point scale	Not given	Not given	32	Immediately	10 factors 90 items rated on a 5-point scale	Not given	Not given	32
			5 items rated on a 1-7 point scale	2.01	0.36			5 items rated on a 1-7 point scale	5.46	0.45
			16 items rated on a 5-point scale (0-4)	2.09	0.21			16 items rated on a 5-point scale (0-4)	1.55	0.33
			5 dimensions (emotional control positive cognition goal concentration, family support, interpersonal assistance); 27 items	1.98	0.15			5 dimensions (emotional control positive cognition goal concentration, family support, interpersonal assistance); 27 items	4.02	0.15
			Goal concentration	1.92	0.3			Goal concentration	3.96	0.37
			Family support	1.94	0.39			Family support	3.99	0.37
			Positive cognition	1.98	0.35			Positive cognition	4.07	0.37
			Emotional control	1.91	0.35			Emotional control	4.01	0.37
			Interpersonal Assistance	2.11	0.33			Interpersonal Assistance	4.07	0.31
Yadav	Control-Y		Episodic memory	99.4	Not reported	9	Immediately	Episodic memory	97	Not reported	9
			Visuospatial processing	96.8	Not reported			Visuospatial processing	103	Not reported
			Verbal short-term	101	Not reported			Verbal short-term	98.5	Not reported
			Attention	97.8	Not reported			Attention	96.2	Not reported
			PSS	23	Not reported			PSS	23.1	Not reported
			PQSI	10.1	Not reported			PQSI	10.6	Not reported
			PHQ-9	12.1	Not reported			PHQ-9	12.2	Not reported
			POMS Total	61.5	Not reported			POMS Total	45.4	Not reported
			Anger	9.7	Not reported			Anger	7.8	Not reported
			Depression	19.3	Not reported			Depression	15.6	Not reported
			Fatrigue	11.2	Not reported			Fatrigue	9.7	Not reported
			Tension	17.4	Not reported			Tension	13.2	Not reported
			Vigor	9.8	Not reported			Vigor	11.1	Not reported
	Intervention-Y		Episodic memory	Not given	Not reported	31	Immediately	Episodic memory	Not given	Not reported	31
			Visuospatial processing	Not given	Not reported			Visuospatial processing	Not given	Not reported
			Verbal short-term	Not given	Not reported			Verbal short-term	Not given	Not reported
			Attention	Not given	Not reported			Attention	Not given	Not reported
			PSS	Not given	Not reported			PSS	Not given	Not reported
			PQSI	Not given	Not reported			PQSI	Not given	Not reported
			PHQ-9	Not given	Not reported			PHQ-9	Not given	Not reported
			POMS Total	Not given	Not reported			POMS Total	Not given	Not reported
			Anger	Not given	Not reported			Anger	Not given	Not reported
			Depression	Not given	Not reported			Depression	Not given	Not reported
			Fatrigue	Not given	Not reported			Fatrigue	Not given	Not reported
			Tension	Not given	Not reported			Tension	Not given	Not reported
			Vigor	Not given	Not reported			Vigor	Not given	Not reported
Zhang	Control-Y		HKRA (Total Score)	85.04	10.46	77	Immediately	HKRA (Total Score)	91.09	9.57	77
			Goal concentration	16.833	4.25			Goal concentration	18.26	3.92
			Interpersonal Assistance	18.14	4.7			Interpersonal Assistance	19.36	4.73
			Family support	12.86	4.61			Family support	14.27	4.47
			Emotional control	17.95	5.41			Emotional control	19.05	5.28
			Positive cognition	19.26	7.11			Positive cognition	20.14	6.64
			SAS	64.05	9.45			SAS	60.81	9.51
			SDS	64.16	7.21			SDS	60.01	8.87
			PSQI	8.84	3.73			PSQI	7.64	4.01
	Intervention-Y		HKRA (Total Score)	82.54	8.14	76	Immediately	HKRA (Total Score)	100.05	7.88	76
			Goal concentration	16.38	4.58			Goal concentration	19.68	4.3
			Interpersonal Assistance	17.42	4.5			Interpersonal Assistance	21.12	4.38
			Family support	12.09	3.94			Family support	15.66	3.8
			Emotional control	17.92	5.53			Emotional control	21.12	5.78
			Positive cognition	18.72	5.08			Positive cognition	22.47	4.45
			SAS	64.03	9.96			SAS	56.83	10.96
			SDS	62.91	6.69			SDS	54.91	9
			PSQI	8.84	3.47			PSQI	6.21	3.86
Zheng	Control-F		SCAS	3.67	3.64-3.7	469	2 weeks	SCAS	3.79	3.76-3.83	469
			CVS-Q	1.08	1.06-1.1			CVS-Q	1.15	1.12-11.18
			PROMIS	2.53	2.53-2.54			PROMIS	2.55	2.54-2.56
			Screen Time	2.69	2.68-2.7			Screen Time	2.61	1.28-1.3
			Reading Time	1.29	2.6-2.63			Reading Time	1.21	1.2-1.22
			SCAS-P	4.6	4.58-4.63			SCAS-P	4.4	4.37-4.43
	Intervention-F		SCAS	3.72	3.69-3.76	469	2 weeks	SCAS	3.49	3.46-3.52	469
			CVS-Q	1.21	1.19-1.23			CVS-Q	1.13	1.11-1.15
			PROMIS	2.51	2.5-2.52			PROMIS	2.57	2.56-2.58
			Screen Time	2.68	2.67-2.69			Screen Time	2.61	2.6-2.62
			Reading Time	1.37	1.35-1.38			Reading Time	1.34	1.32-1.35
			SCAS-P	4.7	4.67-4.72			SCAS-P	4.2	4.18-4.23
Zuo	Control-Y		GSES - Self-efficacy	12.71	0.49	31	Immediately	GSES - Self-efficacy	Not reported	Not reported	31
			DASS - Anxiety	6.55	0.38			DASS - Anxiety	Not reported	Not reported
			DASS - Depression	5.84	0.36			DASS - Depression	Not reported	Not reported
			DASS - Stress	7	0.38			DASS - Stress	Not reported	Not reported
	Intervention-Y		GSES - Self-efficacy	12.67	0.5	30	Immediately	GSES - Self-efficacy	Not reported	Not reported	30
			DASS - Anxiety	5.57	0.38			DASS - Anxiety	Not reported	Not reported
			DASS - Depression	5.17	0.37			DASS - Depression	Not reported	Not reported
			DASS - Stress	7	0.39			DASS - Stress	Not reported	Not reported
			Fatrigue	11.2	Not reported			Fatrigue	9.7	Not reported
			Tension	17.4	Not reported			Tension	13.2	Not reported
			Vigor	9.8	Not reported			Vigor	11.1	Not reported
